# Supplementary material for: Artificial Hsp104-mediated systems for re-localizing protein aggregates
Source: Nat Commun. 2023 May 9;14:2663. doi: 10.1038/s41467-023-37706-3 (PMC10169802; doi:10.1038/s41467-023-37706-3)
Supplement: Supplementary file 7 — Source Data [file 41467_2023_37706_MOESM7_ESM.xlsx]

## Sheet: Figure 1e
Figure 1e
% cells with co-localization with Myo2
ATS1
83.4081
73.1343
85.514

## Sheet: Figure 1g
Figure 1g
Fraction of cells
	WT Myo2			R1419D Myo2					Table Analyzed	1 inclusion transposed			Table Analyzed	>1 inclusion transposed
No inclusion	0.0247525	0.0130435	0.0111111	0.0184332	0.039801	0.0144231
1 inclusion	0.960396	0.965217	0.961111	0.202765	0.149254	0.221154			Column B	R1419D Myo2			Column B	R1419D Myo2
>1 inclusion	0.0148515	0.0217391	0.0277778	0.778802	0.810945	0.764423			vs.	vs.			vs.	vs.
									Column A	WT Myo2			Column A	WT Myo2
									Unpaired t test				Unpaired t test
									P value	<0.0001			P value	<0.0001
									P value summary	****			P value summary	****
									Significantly different (P < 0.05)?	Yes			Significantly different (P < 0.05)?	Yes
									One- or two-tailed P value?	Two-tailed			One- or two-tailed P value?	Two-tailed
									t, df	t=35.67, df=4			t, df	t=53.56, df=4
									How big is the difference?				How big is the difference?
									Mean of column A	0.9622			Mean of column A	0.02146
									Mean of column B	0.1911			Mean of column B	0.7847
									Difference between means (B - A) ± SEM	-0.7712 ± 0.02162			Difference between means (B - A) ± SEM	0.7633 ± 0.01425
									95% confidence interval	-0.8312 to -0.7112			95% confidence interval	0.7237 to 0.8028
									R squared (eta squared)	0.9969			R squared (eta squared)	0.9986
									F test to compare variances				F test to compare variances
									F, DFn, Dfd	206.1, 2, 2			F, DFn, Dfd	13.56, 2, 2
									P value	0.0097			P value	0.1373
									P value summary	**			P value summary	ns
									Significantly different (P < 0.05)?	Yes			Significantly different (P < 0.05)?	No
									Data analyzed				Data analyzed
									Sample size, column A	3			Sample size, column A	3
									Sample size, column B	3			Sample size, column B	3
	WT Myo2			R1419D Myo2					Table Analyzed	Inclusion in daughter
Inclusion in daughter	0.311881	0.326733	0.292079	0.0322581	0.0691244	0.0552995
									Column B	R1419D Myo2
									vs.	vs.
									Column A	WT Myo2
									Unpaired t test
									P value	<0.0001
									P value summary	****
									Significantly different (P < 0.05)?	Yes
									One- or two-tailed P value?	Two-tailed
									t, df	t=17.54, df=4
									How big is the difference?
									Mean of column A	0.3102
									Mean of column B	0.05223
									Difference between means (B - A) ± SEM	-0.2580 ± 0.01471
									95% confidence interval	-0.2988 to -0.2172
									R squared (eta squared)	0.9872
									F test to compare variances
									F, DFn, Dfd	1.148, 2, 2
									P value	0.9313
									P value summary	ns
									Significantly different (P < 0.05)?	No
									Data analyzed
									Sample size, column A	3
									Sample size, column B	3

## Sheet: Figure 1i
Figure 1i
Buds with mHtt inclusions (%)					Table Analyzed	Aggregates in daughters (D) daughters		Table Analyzed	Aggregates in daughters (D) daughters
Q103	Q103 + ATS	QP103	QP103 + ATS		Column D	QP103 + ATS		Column B	Q103 + ATS
23.88	50.5	4.59	78.77		vs.	vs.		vs.	vs.
20.99	38.98	6.88	65.9		Column C	QP103		Column A	Q103
21.5	46	4.63	67.5
					Unpaired t test			Unpaired t test
					P value	<0.0001		P value	0.0027
					P value summary	****		P value summary	**
					Significantly different (P < 0.05)?	Yes		Significantly different (P < 0.05)?	Yes
					One- or two-tailed P value?	Two-tailed		One- or two-tailed P value?	Two-tailed
					t, df	t=15.86, df=4		t, df	t=6.642, df=4
					How big is the difference?			How big is the difference?
					Mean of column C	5.367		Mean of column A	22.12
					Mean of column D	70.72		Mean of column B	45.16
					Difference between means (D - C) ± SEM	65.36 ± 4.120		Difference between means (B - A) ± SEM	23.04 ± 3.468
					95% confidence interval	53.92 to 76.80		95% confidence interval	13.41 to 32.67
					R squared (eta squared)	0.9844		R squared (eta squared)	0.9169
					F test to compare variances			F test to compare variances
					F, DFn, Dfd	28.64, 2, 2		F, DFn, Dfd	14.17, 2, 2
					P value	0.0675		P value	0.1319
					P value summary	ns		P value summary	ns
					Significantly different (P < 0.05)?	No		Significantly different (P < 0.05)?	No
					Data analyzed			Data analyzed
					Sample size, column C	3		Sample size, column A	3
					Sample size, column D	3		Sample size, column B	3
Mothers with mHtt inclusions (%)
Q103	Q103 + ATS	QP103	QP103 + ATS		Table Analyzed	Manuscript Aggregates in Mothers		Table Analyzed	Manuscript Aggregates in Mothers
76.12	49.5	95.41	21.23
80.89	61.02	91.25	34.1		Column D	QP103 + ATS		Column B	Q103 + ATS
78.5	54	95.37	32.5		vs.	vs.		vs.	vs.
					Column C	QP103		Column A	Q103
					Unpaired t test			Unpaired t test
					P value	0.0001		P value	0.0028
					P value summary	***		P value summary	**
					Significantly different (P < 0.05)?	Yes		Significantly different (P < 0.05)?	Yes
					One- or two-tailed P value?	Two-tailed		One- or two-tailed P value?	Two-tailed
					t, df	t=15.13, df=4		t, df	t=6.530, df=4
					How big is the difference?			How big is the difference?
					Mean of column C	94.01		Mean of column A	78.5
					Mean of column D	29.28		Mean of column B	54.84
					Difference between means (D - C) ± SEM	-64.73 ± 4.278		Difference between means (B - A) ± SEM	-23.66 ± 3.624
					95% confidence interval	-76.61 to -52.85		95% confidence interval	-33.72 to -13.60
					R squared (eta squared)	0.9828		R squared (eta squared)	0.9142
					F test to compare variances			F test to compare variances
					F, DFn, Dfd	8.611, 2, 2		F, DFn, Dfd	5.926, 2, 2
					P value	0.2081		P value	0.2888
					P value summary	ns		P value summary	ns
					Significantly different (P < 0.05)?	No		Significantly different (P < 0.05)?	No
					Data analyzed			Data analyzed
					Sample size, column C	3		Sample size, column A	3
					Sample size, column D	3		Sample size, column B	3

## Sheet: Figure 2a
Figure 2a
Ratio inclusion/cytoplasm					Table Analyzed	Ratio ssa		Table Analyzed	Ratio ssa		Table Analyzed	Ratio ssa
ssa1∆ ssa2∆	ssa1∆	ssa2∆	Control (his3∆)		Column D	Control (his3∆)		Column B	ssa1∆		Column C	ssa2∆
5.74971	81.9706	76.5356	83.0574		vs.	vs.		vs.	vs.		vs.	vs.
4.57642	69.5819	80.8996	80.7109		Column A	ssa1∆ ssa2∆		Column A	ssa1∆ ssa2∆		Column A	ssa1∆ ssa2∆
6.72545	79.8223	89.0743	84.8443
					Unpaired t test			Unpaired t test			Unpaired t test
					P value	<0.0001		P value	<0.0001		P value	<0.0001
					P value summary	****		P value summary	****		P value summary	****
					Significantly different (P < 0.05)?	Yes		Significantly different (P < 0.05)?	Yes		Significantly different (P < 0.05)?	Yes
					One- or two-tailed P value?	Two-tailed		One- or two-tailed P value?	Two-tailed		One- or two-tailed P value?	Two-tailed
					t, df	t=57.24, df=4		t, df	t=18.45, df=4		t, df	t=20.52, df=4
					How big is the difference?			How big is the difference?			How big is the difference?
					Mean of column A	5.684		Mean of column A	5.684		Mean of column A	5.684
					Mean of column D	82.87		Mean of column B	77.12		Mean of column C	82.17
					Difference between means (D - A) ± SEM	77.19 ± 1.348		Difference between means (B - A) ± SEM	71.44 ± 3.872		Difference between means (C - A) ± SEM	76.49 ± 3.727
					95% confidence interval	73.44 to 80.93		95% confidence interval	60.69 to 82.19		95% confidence interval	66.14 to 86.83
					R squared (eta squared)	0.9988		R squared (eta squared)	0.9884		R squared (eta squared)	0.9906
					F test to compare variances			F test to compare variances			F test to compare variances
					F, DFn, Dfd	3.712, 2, 2		F, DFn, Dfd	37.85, 2, 2		F, DFn, Dfd	34.99, 2, 2
					P value	0.4245		P value	0.0515		P value	0.0556
					P value summary	ns		P value summary	ns		P value summary	ns
					Significantly different (P < 0.05)?	No		Significantly different (P < 0.05)?	No		Significantly different (P < 0.05)?	No
					Data analyzed			Data analyzed			Data analyzed
					Sample size, column A	3		Sample size, column A	3		Sample size, column A	3
					Sample size, column D	3		Sample size, column B	3		Sample size, column C	3
Fraction of cells
ssa1∆ ssa2∆	ssa1∆	ssa2∆	Control (his3∆)		Table Analyzed	Fraction ssa		Table Analyzed	Fraction ssa		Table Analyzed	Fraction ssa
0.435644	0.990385	0.996169	1
0.381166	1	0.99	0.988889		Column B	ssa1∆		Column D	Control (his3∆)		Column C	ssa2∆
0.647619	0.905028	0.966667	0.972441		vs.	vs.		vs.	vs.		vs.	vs.
					Column A	ssa1∆ ssa2∆		Column A	ssa1∆ ssa2∆		Column A	ssa1∆ ssa2∆
					Unpaired t test			Unpaired t test			Unpaired t test
					P value	0.0053		P value	0.0036		P value	0.0037
					P value summary	**		P value summary	**		P value summary	**
					Significantly different (P < 0.05)?	Yes		Significantly different (P < 0.05)?	Yes		Significantly different (P < 0.05)?	Yes
					One- or two-tailed P value?	Two-tailed		One- or two-tailed P value?	Two-tailed		One- or two-tailed P value?	Two-tailed
					t, df	t=5.502, df=4		t, df	t=6.110, df=4		t, df	t=6.068, df=4
					How big is the difference?			How big is the difference?			How big is the difference?
					Mean of column A	0.4881		Mean of column A	0.4881		Mean of column A	0.4881
					Mean of column B	0.9651		Mean of column D	0.9871		Mean of column C	0.9843
					Difference between means (B - A) ± SEM	0.4770 ± 0.08670		Difference between means (D - A) ± SEM	0.4990 ± 0.08167		Difference between means (C - A) ± SEM	0.4961 ± 0.08177
					95% confidence interval	0.2363 to 0.7177		95% confidence interval	0.2722 to 0.7257		95% confidence interval	0.2691 to 0.7232
					R squared (eta squared)	0.8833		R squared (eta squared)	0.9032		R squared (eta squared)	0.902
					F test to compare variances			F test to compare variances			F test to compare variances
					F, DFn, Dfd	7.251, 2, 2		F, DFn, Dfd	103.1, 2, 2		F, DFn, Dfd	81.84, 2, 2
					P value	0.2424		P value	0.0192		P value	0.0241
					P value summary	ns		P value summary	*		P value summary	*
					Significantly different (P < 0.05)?	No		Significantly different (P < 0.05)?	Yes		Significantly different (P < 0.05)?	Yes
					Data analyzed			Data analyzed			Data analyzed
					Sample size, column A	3		Sample size, column A	3		Sample size, column A	3
					Sample size, column B	3		Sample size, column D	3		Sample size, column C	3

## Sheet: Figure 2c
Figure 2c
Ratio Inclusion/cytoplasm
WT_Hsp104-GFP-Pea2	Hsp104∆CTD-GFP-Pea2	Hsp104∆CTD∆ATP1-GFP-Pea2	Hsp104∆CTD∆ATP2-GFP-Pea2	Hsp104∆ATP1-GFP-Pea2	Hsp104∆ATP2-GFP-Pea2	Hsp104∆ATP1∆ATP2-GFP-Pea2
66.1112	99.4461	2.21093	6.32964	27.2593	4.84982	2.05035
95.4219	58.2854	2.2305	2.27447	34.2112	8.68812	1.84483
131.37	98.7626	2.72157	3.17173	28.4182	14.4804	3.60452
Fraction of cells with inclusions
WT_Hsp104-GFP-Pea2	Hsp104∆CTD-GFP-Pea2	Hsp104∆CTD∆ATP1-GFP-Pea2	Hsp104∆CTD∆ATP2-GFP-Pea2	Hsp104∆ATP1-GFP-Pea2	Hsp104∆ATP2-GFP-Pea2	Hsp104∆ATP1∆ATP2-GFP-Pea2
0.97541	0.969298	0.048035	0.04186	0.97	0.42915	0.014706
1	1	0.129187	0.179039	0.975309	0.488189	0.076923
0.969543	0.989071	0.048387	0.062762	0.939535	0.513369	0.054455

## Sheet: Figure 4c
Figure 4c
mHtt targeting to endosomes (%)
Snf7-GFP	Hsp104-GFP-Snf7		Table Analyzed	mHtt targeting to endosomes
3.80952	77.3585
1.2987	80.5825		Column B	Hsp104-GFP-Snf7
4	64.532		vs.	vs.
			Column A	Snf7-GFP
			Unpaired t test
			P value	0.0001
			P value summary	***
			Significantly different (P < 0.05)?	Yes
			One- or two-tailed P value?	Two-tailed
			t, df	t=14.29, df=4
			How big is the difference?
			Mean of column A	3.036
			Mean of column B	74.16
			Difference between means (B - A) ± SEM	71.12 ± 4.979
			95% confidence interval	57.30 to 84.94
			R squared (eta squared)	0.9808
			F test to compare variances
			F, DFn, Dfd	31.72, 2, 2
			P value	0.0611
			P value summary	ns
			Significantly different (P < 0.05)?	No
			Data analyzed
			Sample size, column A	3
			Sample size, column B	3

## Sheet: Figure 4d
Figure 4d
mHtt targeting to eisosomes (%)
Pil1-GFP	Hsp104-GFP-Pil1		Table Analyzed	mHtt targeting to eisosomes
0	73.7864
0	77.6119		Column B	Hsp104-GFP-Pil1
0.980392	75.6098		vs.	vs.
			Column A	Pil1-GFP
			Unpaired t test
			P value	<0.0001
			P value summary	****
			Significantly different (P < 0.05)?	Yes
			One- or two-tailed P value?	Two-tailed
			t, df	t=65.40, df=4
			How big is the difference?
			Mean of column A	0.3268
			Mean of column B	75.67
			Difference between means (B - A) ± SEM	75.34 ± 1.152
			95% confidence interval	72.14 to 78.54
			R squared (eta squared)	0.9991
			F test to compare variances
			F, DFn, Dfd	11.43, 2, 2
			P value	0.1609
			P value summary	ns
			Significantly different (P < 0.05)?	No
			Data analyzed
			Sample size, column A	3
			Sample size, column B	3

## Sheet: Figure 4e
Figure 4e
Doubling time (hours)
	Control						Hsp104-Pil1
Vector ctr	1.42	1.51	1.39	1.46	1.68	1.45	1.67	1.49	1.22
mHtt25QP	1.56	1.49	1.42	1.43	1.66	1.29	1.56	1.44	1.29
mHtt103QP	1.57	1.62	1.36	1.74	1.42	1.64	1.51	1.69	1.47

## Sheet: Figure 4f
Figure 4e
Doubling time (hours)
	Control			Hsp104-Pil1
Vector ctr	2.43	2.14	1.97	2.45	2.41	1.84
mHtt103Q	3.18	2.56	3.16	2.69	3.22	2.72
mHtt103QP	2.47	2.81	2.36	2.36	2.26	2.19

## Sheet: Figure 5c
Figure 5c
Ratio x Fraction
	+ GBP-Pea2			- GBP-Pea2
URA7	3.00589	2.84881	2.4727	0	0	0
THR1	1.81716	2.61786	2.21631	3.64635	4.31244	5.18793
HSP42	1.61823	2.55044	1.74276	0	0.067421	0.214924
GLT1	1.78521	2.28177	1.58584	0.188777	0.097725	0.120812
VPS1	2.52471	1.94006	1.15698	0.040112	0	0.028042
ERG6	1.90267	2.39404	0.922119	1.24436	1.36564	1.46443
HSP26	1.07868	2.13698	1.09861	0	0.332394	0.025713
HSP104	1.41487	1.65479	0.801329	0	0	0
HOM3	1.25387	1.68238	0.829707	0	0	0
SNA2	1.32398	1.42074	0.849148	0	0	0
ADE4	1.39303	1.40118	0.750369	0	0	0
GVP36	0.688494	1.82162	0.985599	0	0	0
CYS4	0.587699	1.4437	0.848597	0.024825	0.029663	0.090464
RNR1	0.557859	1.79046	0.427713	7.98356	7.32323	7.11365
ACC1	0.659455	1.24169	0.610775	0.017426	0.014373	0.12774
RBD2	0.805717	1.06949	0.537492	0	0	0
ADE2	0.723464	0.877636	0.533624	0	0	0
SER33	0.628851	0.886701	0.473805	0	0	0
TSA1	0.311826	1.01564	0.64723	0.005438	0.653941	0.350355
YNK1	0.546934	0.791366	0.636334	0	0	0
PCS60	0.725981	0.836213	0.405165	0	0	0
PEX11	0.678029	0.302446	0.964582	0	0	0
ERG1	0.259338	1.13337	0.431436	0	0	0
DYS1	0.451649	0.918511	0.447256	0	0	0
ERP1	0.502523	0.836071	0.474246	0	0	0
PRO1	0.638623	0.879219	0.268681	0	0	0
EMP24	0.690205	0.633229	0.420838	0	0	0
INO1	0.477571	0.783263	0.314377	0	0	0
SHM2	0.390052	0.716463	0.389993	0.48699	0.944255	1.2952
HEM2	0.45705	0.82538	0.155485	0	0	0
SLC1	0.493994	0.640338	0.236576	0	0	0
SEC31	0.563609	0.487368	0.307212	0	0	0
CYS3	0.477809	0.525347	0.352763	0	0	0
ACS2	0.338979	0.719131	0.278616	0.482917	0.693359	1.66416
FPR1	0.464136	0.597913	0.244348	0	0	0
GLY1	0.199868	0.767721	0.26664	0	0	0
GLN1	0.323228	0.496792	0.316221	0	0.024769	0.051612
TPS1	0.151077	0.826621	0.134461	0	0	0
ATG27	0.217214	0.456596	0.421973	0	0	0
GLK1	0.225341	0.380242	0.457707	0.018128	0	0
PRS3	0.266439	0.439268	0.338999	0	0	0
FAS1	0.076643	0.752022	0.175034	0	0	0
KEX1	0.287002	0.386829	0.327263	0	0	0
HOM2	0.317978	0.462351	0.165751	0	0	0
APL5	0.215939	0.491484	0.23664	0	0	0
DNM1	0.377359	0.089825	0.388709	0	0	0
RNR4	0.24092	0.369863	0.244424	0.080656	0.091518	0.443292
DCP2	0.281458	0.146675	0.413149	0	0	0
VMA4	0.275105	0.302847	0.187741	0.01196	0.065592	0.187336
SMI1	0.193389	0.304228	0.256437	0	0	0
YLR257W	0.107969	0.478989	0.113562	0	0	0
KES1	0.24607	0.309309	0.128274	0	0	0
PEX25	0.203149	0	0.448036	0	0	0
SER3	0.185605	0.295854	0.122671	0	0	0
FAA4	0.177374	0.334442	0.083463	0	0	0
ERG27	0.081311	0.262755	0.170935	0	0	0
SNA3	0.168141	0.20415	0.142445	0	0	0
YIP3	0.169666	0.148548	0.173498	0	0	0
APE1	0.062834	0.324426	0.072186	0	0	0
TVP15	0.122842	0.161406	0.123462	0	0	0
GCD6	0.174358	0.047222	0.157891	0	0	0
ERP2	0.024249	0.218513	0.127144	0	0	0
ARO2	0.09072	0.232991	0.045531	0	0	0
SRV2	0.090353	0.243207	0.034637	0	0	0
GCD1	0.045077	0.202309	0.089245	0	0	0
YNR061C	0.044055	0.048076	0.076512	0	0	0
SEC13	0.037332	0.070615	0.055144	0	0	0
TCD2	0.069157	0.041447	0.035856	0	0	0
LSB1	0.094871	0	0.035616	0	0	0
XRN1	0.056654	0.051775	0.018757	0	0	0
SEC27	0.032196	0.038296	0.026575	0	0	0

[truncated: 14 more sheets: Figure 5d, Figure 6b, Figure 6c, Figure 7c, Figure 7d, Figure 7f, Supplementary Figure 1j, Supplementary Figure 1l, Supplementary Figure 2c, Supplementary Figure 2d, Supplementary Figure 3a, Supplementary Figure 4b, Supplementary Figure 5c, Supplementary Figure 6a]
